# Supplementary material for: ZnT8 loss-of-function accelerates functional maturation of hESC-derived β cells and resists metabolic stress in diabetes
Source: Nat Commun. 2022 Jul 16;13:4142. doi: 10.1038/s41467-022-31829-9 (PMC9288460; doi:10.1038/s41467-022-31829-9)
Supplement: Supplementary file 3 — Source Data [file 41467_2022_31829_MOESM3_ESM.xlsx]

## Sheet: Figure. 1c
Fig. 1c	Relative expression of SLC30A8
	hESC	S1	S4	S5	S6	S7
	1	0.933033	1.32869	13.1775	241.353	362.039
	1.21419	1.49485	2.08493	14.2215	377.413	311.913
	1.12117	1.16878	2.39496	13.8806	235.568	372.217
	One-way ANOVA, Sidak's multiple comparisons test, ****p<0.0001
		Summary	Adjusted P Value
	S5 vs. S6	****	<0.0001
	S6 vs. S7	ns	0.0912

## Sheet: Figure. 1h
Fig. 1h	Relative expression of β cell maturation related markers
		WT												KO-1						KO-2
	INS	1	1.06807	0.882703	0.99654	0.920188	0.917004	1.01232	1.16878	1.12506	1.32869	1.19748	1.49485	1.15669	1.29684	1.41421	1.3566	1.29684	1.51047	1.26576	1.27899	1.39474	1.38032	1.35652	1.36604
	PDX1	1	0.895025	1.03168	1.03168	0.702222	0.820742	0.98768	1.05702	1.06334	1.01669	0.909569	0.935419	1.07923	1.10957	1.16473	1.21342	1.24606	1.08298	1.1607	1.3566	1.26138	1.20164	1.77769	1.05336
	MAFA	1	0.707107	0.760489	0.91067	0.843816	0.574349							0.965936	1.27456	1.01396	1.02377	1.12123	0.835088	1.15269	1.70527	1.64148	1.31494	1.63014	1.38511
	VAMP2	1	0.962594	0.835088	0.630689	0.671286	0.798298	0.87652	0.986233	1.03168	1.01396	1.07923	1.03886	1.91189	1.67018	1.55833	1.52098	1.6245	1.44393	1.09809	1.1487	1.18509	1.07549	1.31039	1.20164
	SYT13	1	1.06069	1.05336	1.05702	1.00696	0.913831	0.98254	1.07549	1.05702	0.993093	1.02456	0.898132	1.15269	1.18099	1.28343	1.36604	1.46917	1.38032	1.69937	1.85318	1.48968	1.69937	1.56738	1.58008
	TWO-way ANOVA, Dunnett's multiple comparisons test, *p<0.05, **p<0.01, ***p<0.001,****p<0.0001
	Gene name	Summary	Adjusted P Value
	INS
	WT vs. KO-1	**	0.0016
	WT vs. KO-2	**	0.0015
	PDX1
	WT vs. KO-1	*	0.0141
	WT vs. KO-2	****	<0.0001
	MAFA
	WT vs. KO-1	**	0.0083
	WT vs. KO-2	****	<0.0001
	VAMP2
	WT vs. KO-1	****	<0.0001
	WT vs. KO-2	***	0.0008
	SYT13
	WT vs. KO-1	***	0.0001
	WT vs. KO-2	****	<0.0001

## Sheet: Figure. 1j
Fig. 1j	Mean intensity
	INS		SYT13		PDX1				Unpaired t test,two-tailed, ****p<0.0001
	HUES8-WT	HUES8-KO	HUES8-WT	HUES8-KO	HUES8-WT	HUES8-KO		HUES8-WT vs. HUES8-KO	Summary	p value
	104.57	124.181	55.547	74.541	205.892	235.196		INS	****	<0.0001
	93.048	153.182	31.083	50.503	186.407	210.438		SYT13	****	<0.0001
	87.68	176.98	28.332	106.525	196.238	209.007		PDX1	****	<0.0001
	79.718	146.35	31.516	69.144	229.252	231.347
	72.427	115.638	67.343	15.854	205.331	229.27
	48.067	82.689	30.757	53.88	193.668	204.815
	65.47	91.502	4.046	32.483	159.593	220.493
	59.526	54.955	12.502	56.669	182.806	222.704
	76.372	82.651	100.744	138.541	233.21	241.209
	65.058	120.267	50.215	95.949	156.445	215.658
	104.57	73.583	28.003	60.751	107.052	180.36
	93.048	72.548	47.538	43.962	158.516	229.489
	87.68	67.562	23.928	85.015	107.976	253.824
	79.718	112.282	32.911	58.922	238.319	199.15
	72.427	81.622	34.071	150.68	195.448	167.344
	48.067	67.269	32.071	48.773	182.331	249.635
	65.47	75.513	21.824	39.871	227.025	218.441
	59.526	114.026	24.056	79.04	175.795	235.331
	76.372	182.228	44.307	88.811	179.36	265
	65.058	117.399	8.21	57.797	210.454	250.79
	59.203	120.837	6.328	54.493	144.24	211.321
	50.266	90.093	3.698	96.187	232.762	253.705
	24.399	100.968	3.729	65.266	198.718	215.025
	66.112	95.143	13.729	21.681	199.275	250.053
	89.239	82.078	78.399	39.871	175.533	225.379
	81.425	174.532	82.029	79.04	161.258	161.57
	66.781	111.152	60.827	88.811	173.717	224.004
	25.605	114.905	69.56	57.797	204.414	223.687
	121.713	102.44	24.226	54.493	75.89	217.016
	46.613	74.825	22.353	96.187	183.971	235.888
	38.972	111.384	21.807	65.266	177.285	254.576
	87.731	64.295	43.783	21.681	98.338	261.794
	19.954	108.256	78.399	108.511	193.702	187.491
	50.565	59.976	82.029	110.578	182.683	200.249
	37.716	59.517	60.827	38.281	200.345	233.107
	88.678	111.384	69.56	105.2	151.26	229.112
	106.073	174.532	24.226	41.668	170.84	205.468
	106.353	111.152	22.353	69.735	195.059	217.965
	71.482	114.905	21.807	64.15	178.868	195.478
	36.281	102.44	43.783	29.5	206.486	231.506
	42.141	74.825			98.217	254.639
	83.005	111.384			173.656	188.644
	98.84	64.295			150.319	206.172
	85.711	108.256			165.562	235.16
	77.549	59.976			212.746	248.495
	57.944	59.517			188.156	243.451
	82.769	167.241			146.932	197.556
	77.652	156.295
	98.093	139.908

## Sheet: Figure. 2b
Fig. 2b
	Cycle 1 (insulin secretion)
		WT (μIU per 104 cells)													KO-1 (μIU per 104 cells)											KO-2 (μIU per 104 cells)
	L-Glucose	1.3994	1.35	1.0228	1.5653	0.9611	1.8333	1.1389	1.704	1.6217	1.4195	1.5226	0.4654	0.3317	1.2341	1.2972	0.7192	0.3103	0.5211	0.9806	0.9631	2.0544	0.7789	1.1234	1.8354	1.4621	1.2011	1.3068	0.945	1.1381	1.4913	0.9988	1.5841	0.5248	1.7673	1.5246	0.93	0.8568	1.106	1.0442
	H-Glucose	1.3867	1.5457	1.6905	2.3926	1.6251	1.8455	1.1789	1.4497	2.0674	1.4684	1.3691	1.2598	0.6178	4.1111	4.2872	1.6582	0.528	0.7406	1.7349	2.2077	5.6154	2.1636	1.4435	3.0099	1.9503	1.9299	3.5213	1.6291	1.9495	2.2503	1.342	2.6427	2.3855	3.0493	2.983	2.9066	2.5578	3.2422	2.1146
	Cycle 2 (insulin secretion)
		WT (μIU per 104 cells)													KO-1 (μIU per 104 cells)											KO-2 (μIU per 104 cells)
	L-Glucose	0.98	2.3859	1.0669	1.6987	1.1442	1.5685	0.404	0.6137	1.0343	1.4772	2.4307	1.8664	1.2517	2.5829	2.7839	0.6376	0.4194	0.6086	1.2789	0.3319	1.8606	1.7454	0.379	1.2931	1.1693	1.9857	1.4039	0.7156	1.0495	1.0799	1.4204	1.5876	0.6145	1.1776	0.8442	1.0442	1.2588	1.1176	1.1468
	H-Glucose	1.1493	1.7416	1.1817	1.6241	1.1783	1.8176	0.5929	0.5966	1.1394	1.4817	2.7921	1.4476	1.3611	2.8005	2.7224	0.8761	1.4846	2.7429	4.2503	1.2921	2.3999	3.8918	0.7708	1.8817	1.4589	3.389	2.9946	1.3114	1.909	1.6468	2.4915	2.6625	1.4988	2.7287	1.9872	1.91	1.9412	1.5578	1.3712
		Two-way ANOVA, Tukey's multiple comparisons test, **p<0.01
	Cycle 1	Summary	Adjusted P Value
	L-Glucose
	WT vs. KO-1	ns	0.8218
	WT vs. KO-2	ns	0.9716
	KO-1 vs. KO-2	ns	0.9163
	H-Glucose
	WT vs. KO-1	**	0.0061
	WT vs. KO-2	**	0.0059
	KO-1 vs. KO-2	ns	0.9698
		Two-way ANOVA, Tukey's multiple comparisons test, *p<0.05,**p<0.01
	Cycle 2	Summary	Adjusted P Value
	L-Glucose
	WT vs. KO-1	ns	0.9212
	WT vs. KO-2	ns	0.7321
	KO-1 vs. KO-2	ns	0.9447
	H-Glucose
	WT vs. KO-1	**	0.0091
	WT vs. KO-2	*	0.0432
	KO-1 vs. KO-2	ns	0.7068

## Sheet: Figure. 2c
Fig. 2c
	Cycle 1 (insulin secretion)
		HUES8-WT (μIU per 104cells)											HUES8-KO (μIU per 104 cells)
	L-Glucose	1.2147	1.3833	2.5755	3.1186	1.1336	1.266	1.2757	1.7646	1.5045	2.3314	2.719	2.6192	3.5056	2.6005	2.3009	1.5319	1.4007	1.2	1.3576	1.1557	2.5446	1.1234
	H-Glucose	2.9563	2.1885	3.2372	2.4569	1.641	1.6243	1.8604	2.9451	3.0937	2.6738	2.4283	5.8215	5.4906	5.2784	4.2672	4.5293	2.3431	2.4042	2.8375	2.8285	2.2345	2.8611
	Cycle 2 (insulin secretion)
		HUES8-WT (μIU per 104 cells)											HUES8-KO (μIU per 104 cells)
	L-Glucose	2.6317	1.6017	2.5022	2.1823	1.4729	1.1736	1.0451	1.4417	2.4154	1.9244	1.5045	3.2622	2.9501	3.7366	3.2747	1.3764	1.6167	1.4743	1.5042	1.0975	2.0149	2.2022
	H-Glucose	2.8939	2.1885	3.2809	1.3833	1.4431	1.6757	1.3375	1.8069	1.7565	2.0601	1.7371	5.035	5.422	5.4906	4.5543	4.6105	1.6597	2.4222	1.6938	1.2138	2.0859	3.2358
		Two-way ANOVA, Sidak's multiple comparisons test, **p<0.01
	Cycle 1	Summary	Adjusted P Value
	L-Glucose	ns	0.9634
	H-Glucose	**	0.0055
		Two-way ANOVA, Sidak's multiple comparisons test, **p<0.01
	Cycle 2	Summary	Adjusted P Value
	L-Glucose	ns	0.5736
	H-Glucose	**	0.0044

## Sheet: Figure. 2d
Fig. 2d
	Tolbutamide-stimulated insulin secretion (μIU per 104 cells)
	WT	KO-1
	2.69266	4.34404
	3.53364	5.98012
	3.25841	7.16514
	6.39937	11.2893
	4.42086	13.7657
	Unpaired t test, *p<0.05
	Summary	p value
	*	0.0439

## Sheet: Figure. 2e
Fig. 2e
	Exendin-4-stimulated insulin secretion (μIU per 104 cells)
	WT	KO-1
	2.8418	2.5418
	2.3443	2.8843
	2.0118	3.5868
	2.1593	2.6368
	2.2743	3.2368
	1.8868	3.1343
	2.0243	2.9368
	Unpaired t test, **p<0.01
	Summary	p value
	**	0.0011

## Sheet: Figure. 2f
Fig. 2f
	KCl-stimulated insulin secretion (μIU per 104 cells)
	WT	KO-1
	9.8432	14.9291
	10.4432	13.9091
	12.7854	15.9132
	12.0963	9.8123
	10.9072	15.8021
	9.8761	12.2101
	Unpaired t test, *p<0.05
	Summary	p value
	*	0.029

## Sheet: Figure. 2g
Fig. 2g	Perifusion
			WT-insulin secretion (μIU/μg DNA)							KO-1-insulin secretion (μIU/μg DNA)								AUC
		Time (min)	sample 1	sample 2	sample 3	sample 4	sample 5	sample 6	sample 7	sample 1	sample 2	sample 3	sample 4	sample 5	sample 6	sample 7			WT							KO-1
	Basal	1	116.386	26.2046	25.0074	46.435	17.5066	28.9397	23.9628	49.1136	49.3244	57.0682	49.7269	44.4146	27.6093	46.7445			sample 1	sample 2	sample 3	sample 4	sample 5	sample 6	sample 7	sample 1	sample 2	sample 3	sample 4	sample 5	sample 6	sample 7
		3	76.3864	25.0909	46.0296	26.0426	35.0945	39.6073	20.1828	76.7955	43.6172	54.5909	54.9871	23.9086	33.0876	26.9047		Basal level	579.4	227	343.6	280.5	196.5	275.1	183.7	466.4	402.2	389.9	401	280.4	311.6	291.6
		5	63.5	42.0227	42.8279	40.4878	22.185	23.1586	26.0792	71.5	62.0366	47.5227	39.8549	35.8877	32.821	37.1123		High glucose	3944	1368	2053	1630	642.1	1026	903.5	3516	2528	3900	4055	3560	2817	2338
		7	79.1818	24.4773	53.0879	32.9876	21.0038	40.5486	24.9695	43.4318	54.3764	45.5682	46.784	41.7435	51.266	34.589		Exendin-4	1427	1065	1183	752.5	1008	1371	1488	2274	1957	1942	1899	1840	2396	1594
		9	24.9091	17.6364	34.6521	34.9874	22.4585	39.4878	17.2583	33.8636	32.7684	37.4318	67.9876	32.8765	49.636	47.664		KCl	3574	1809	1695	1506	1699	1769	1931	2507	2908	3414	2444	2512	3619	2816
	High glucose	11	135.977	57.9318	122.216	86.1584	29.5935	29.4283	14.5418	163.477	72.1101	114.091	168.117	156.657	124.736	127.989
		13	123.927	46.9328	132.237	76.1543	63.1855	88.5939	75.2585	167.237	98.2301	254.033	158.327	377.131	367.88	216.157			Two-way ANOVA, Sidak's multiple comparisons test, *p<0.05，****p<0.0001
		15	178.864	169.682	236.394	50.1766	36.1729	75.6738	68.7841	297.455	227.873	407.704	439.548	395.795	224.356	290.59			Summary	Adjusted P Value
		17	166.523	137.545	67.8687	137.545	45.7487	98.5327	125.586	138.5	101.843	279.682	366.419	133.833	249.689	266.443		Basal	ns	0.9992
		19	161.841	29.8409	48.511	25.6995	11.7871	23.6833	17.0618	182.955	105.45	147.386	151.791	136.682	55.3059	39.6208		High glucose	****	<0.0001
		21	178.273	38.5227	60.8433	50.002	11.6255	19.1898	14.7499	146.977	78.2062	151.818	89.3669	80.4713	60.8159	40.3285		Exendin-4	*	0.0445
		25	218.954	35.7727	63.508	53.6709	8.74088	16.365	13.7558	139.091	80.5561	97.8864	110.534	99.5314	51.6202	33.141		KCl	*	0.0206
		29	136.886	28.2954	64.2946	56.038	18.9771	17.1993	13.8714	63.0909	75.8073	82.8409	88.31	79.5196	45.4213	35.7041
		33	101.227	29.3409	34.2946	66.038	24.4885	38.5994	26.9357	76.6591	95.4573	67.1818	104.649	77.5915	72.6026	38.4963
		37	91.0909	26.6591	64.8158	55.804	27.4885	38.5569	26.5436	112.068	73.3562	80.7273	86.1688	24.4885	18.5994	16.9357
	Exendin-4	40	88.2273	24.5	67.3852	59.2558	44.562	67.1452	45.2543	100.614	50.8151	62.5455	136.38	120.234	50.8151	72.5455
		43	160.886	109.2	73.3216	64.324	173.328	154.488	215.967	233.909	257.841	144.295	183.836	278.604	348.262	158.047
		46	225.105	222.477	251.954	125.355	123.328	234.443	235.967	357.523	342.897	430.068	281.074	243.604	388.262	267.047
		49	91.1364	22.4091	70.8855	63.0262	34.4391	68.8214	43.0323	232.477	52.3588	83.6136	199.632	62.3388	73.6236	139.632
	low glucose	51	39.6453	67.6047	85.0988	66.8371	30.4587	46.4716	40.6557	199.114	86.5369	68.0909	95.932	62.5444	50.2077	36.6335
		53	45.6205	82.7735	67.3521	37.3451	37.6207	92.7665	57.8951	103.523	104.164	118.386	132.504	68.1524	136.18	56.7229
		56	80.1591	49.4318	51.3345	61.3285	42.3346	76.2152	47.6922	71.5043	62.5343	38.5202	51.5037	61.5026	42.5319	38.5202
	KCl	60	123.765	126.273	114.519	68.881	124.655	107.213	165.084	141.659	146.559	147.818	146.508	127.655	207.297	165.069
		63	430.591	235.091	192.277	164.109	254.291	172.244	154.103	254.636	305.439	413.295	201.228	322.465	432.293	221.223
		65	525.568	261.636	200.799	270.642	234.643	220.569	230.643	278.364	366.638	644.295	306.562	298.629	544.276	336.542
		67	326.765	135.687	231.087	103.456	105.425	185.145	246.893	345.984	376.543	129.567	293.368	273.328	254.488	415.967
		70	295.864	112.955	41.8439	128.064	95.4054	182.115	146.26	157.455	166.638	364.227	249.586	156.016	335.29	201.69
		Two-way ANOVA, Sidak's multiple comparisons test, *p<0.05，**p<0.01，***p<0.001
	Time (min)	Summary	Adjusted P Value
	1	ns	>0.9999
	3	ns	>0.9999
	5	ns	>0.9999
	7	ns	>0.9999
	9	ns	>0.9999
	11	ns	0.6228
	13	****	<0.0001
	15	****	<0.0001
	17	*	0.0122
	19	ns	0.4161
	21	ns	0.9975
	25	ns	>0.9999
	29	ns	>0.9999
	33	ns	>0.9999
	37	ns	>0.9999
	40	ns	>0.9999
	43	ns	0.0634
	46	**	0.001
	49	ns	0.6288
	51	ns	>0.9999
	53	ns	0.992
	56	ns	>0.9999
	60	ns	0.9994
	63	ns	0.2544
	65	**	0.0033
	67	*	0.0127
	70	ns	0.0907

## Sheet: Figure. 2h
Fig. 2h
	The ratio of proinsulin/C-peptide (in vitro)					One-way ANOVA, Dunnett's multiple comparisons test, **p<0.01
	WT (%)	KO-1 (%)	KO-2 (%)			Summary	Adjusted P Value
	28.47	14.48	13.75		WT vs. KO-1	**	0.0016
	28.35	18.33	14.74		WT vs. KO-2	**	0.0017
	28.52	21.62	13.75
	17.04	12.74	14.7
	20.27	10.74	13.87
	21.55	9.32	16.87
	24.02	13.33	13.97
	20.34		16.09
	19.15
	20.44
	17.13
	14.23
	20.47
	24.08
	14.58

[truncated: 52 more sheets: Figure. 2j, Figure. 2k, Figure. 3c, Figure. 3d, Figure. 3h, Figure. 3i, Figure. 3j, Figure. 4b, Figure. 4d, Figure. 4f, Figure. 5a, Figure. 5b, Figure. 5d, Figure. 5f, Figure. 5g, Figure. 5i, Figure. 5j, Figure. 5k, Figure. 6b, Figure. 6d …]
